# Supplementary material for: A single-blind, randomised controlled trial of a physical health nurse intervention to prevent weight gain and metabolic complications in first-episode psychosis: the Physical Health Assistance in Early Psychosis (PHAstER) study
Source: BJPsych Open. 2022 Oct 18;8(6):e189. doi: 10.1192/bjo.2022.590 (PMC9634606; doi:10.1192/bjo.2022.590)
Supplement: Supplementary file 1 [file bjosup.zip]

Archive with 2 entries (2 files):
- S2056472422005907sup001.docx
- S2056472422005907sup002.docx
